# Supplementary material for: Relationship between Candida albicans and Streptococcus mutans in early childhood caries, evaluated by quantitative PCR
Source: F1000Res. 2018 Dec 6;7:1645. Originally published 2018 Oct 16. [Version 2] doi: 10.12688/f1000research.16275.2 (PMC6221075; doi:10.12688/f1000research.16275.2)
Supplement: The raw data associated with this study — Data are grouped according to the figure with which they are associated. [file f1000research-7-18591-s0000.tgz]

Archive with 1 entries (1 files):
- 7a51531a-59b2-42dd-af13-f9d039c26fb6_Data.zip
